# Supplementary material for: Predicting the Tolerated Sequences for Proteins and Protein Interfaces Using RosettaBackrub Flexible Backbone Design
Source: PLoS One. 2011 Jul 18;6(7):e20451. doi: 10.1371/journal.pone.0020451 (PMC3138746; doi:10.1371/journal.pone.0020451)
Supplement: Dataset S1 — Protocol Capture (BZ2) [file pone.0020451.s008.bz2]

Archive with 833 entries (799 files):
- DatasetS1
- DatasetS1/data
- DatasetS1/input_files
- DatasetS1/output_files
- DatasetS1/README
- DatasetS1/run_example
- DatasetS1/scripts
- DatasetS1/scripts/backrub_seqtol.py
- DatasetS1/scripts/figures.R
- DatasetS1/scripts/seqtol_resfile.py
- DatasetS1/output_files/1A22_1
- DatasetS1/output_files/1A22_2
- DatasetS1/output_files/1A22_3
- DatasetS1/output_files/1A22_4
- DatasetS1/output_files/1A22_5
- DatasetS1/output_files/1A22_6
- DatasetS1/output_files/1N7T
- DatasetS1/output_files/1N7T_V83K
- DatasetS1/output_files/2FNE_A_C_V2048
- DatasetS1/output_files/2I0L_A_C_V2006
- DatasetS1/output_files/2IWP_B_A_V1927
- DatasetS1/output_files/2QMT
- DatasetS1/output_files/2QMT_LOLA
- DatasetS1/output_files/Figure2_2QMTSeqRank.pdf
- DatasetS1/output_files/Figure3_1A22SeqRankTable.eps
- DatasetS1/output_files/Figure5_2I0LGenContrib.pdf
- DatasetS1/output_files/Figure5_2QMTGenContrib.pdf
- DatasetS1/output_files/Figure5_2QMTGenContrib_Opt.pdf
- DatasetS1/output_files/FigureS1_FreqRMSE.pdf
- DatasetS1/output_files/FigureS1_RankRMSE.pdf
- DatasetS1/output_files/FigureS2_AUCBox.eps
- DatasetS1/output_files/FigureS3_AADArray.pdf
- DatasetS1/output_files/FigureS3_kTArray.pdf
- DatasetS1/output_files/FigureS4_1A22SeqRank.eps
- DatasetS1/output_files/PDZ_LOLA
- DatasetS1/output_files/Table1.txt
- DatasetS1/output_files/TableS1.txt
- DatasetS1/output_files/TableS2.txt
- DatasetS1/output_files/PDZ_LOLA/1N7T.txt
- DatasetS1/output_files/PDZ_LOLA/1N7T_V83K.txt
- DatasetS1/output_files/PDZ_LOLA/2FNE_A_C_V2048.txt
- DatasetS1/output_files/PDZ_LOLA/2I0L_A_C_V2006.txt
- DatasetS1/output_files/PDZ_LOLA/2IWP_B_A_V1927.txt
- DatasetS1/output_files/PDZ_LOLA/project.txt
- DatasetS1/output_files/2QMT_LOLA/2QMT-0.txt
- DatasetS1/output_files/2QMT_LOLA/2QMT-1.txt
- DatasetS1/output_files/2QMT_LOLA/2QMT-10.txt
- DatasetS1/output_files/2QMT_LOLA/2QMT-100.txt
- DatasetS1/output_files/2QMT_LOLA/2QMT-101.txt
- DatasetS1/output_files/2QMT_LOLA/2QMT-102.txt
- DatasetS1/output_files/2QMT_LOLA/2QMT-103.txt
- DatasetS1/output_files/2QMT_LOLA/2QMT-104.txt
- DatasetS1/output_files/2QMT_LOLA/2QMT-105.txt
- DatasetS1/output_files/2QMT_LOLA/2QMT-106.txt
- DatasetS1/output_files/2QMT_LOLA/2QMT-107.txt
- DatasetS1/output_files/2QMT_LOLA/2QMT-108.txt
- DatasetS1/output_files/2QMT_LOLA/2QMT-109.txt
- DatasetS1/output_files/2QMT_LOLA/2QMT-11.txt
- DatasetS1/output_files/2QMT_LOLA/2QMT-110.txt
- DatasetS1/output_files/2QMT_LOLA/2QMT-111.txt
- DatasetS1/output_files/2QMT_LOLA/2QMT-112.txt
- DatasetS1/output_files/2QMT_LOLA/2QMT-113.txt
- DatasetS1/output_files/2QMT_LOLA/2QMT-114.txt
- DatasetS1/output_files/2QMT_LOLA/2QMT-115.txt
- DatasetS1/output_files/2QMT_LOLA/2QMT-116.txt
- DatasetS1/output_files/2QMT_LOLA/2QMT-117.txt
- DatasetS1/output_files/2QMT_LOLA/2QMT-118.txt
- DatasetS1/output_files/2QMT_LOLA/2QMT-119.txt
- DatasetS1/output_files/2QMT_LOLA/2QMT-12.txt
- DatasetS1/output_files/2QMT_LOLA/2QMT-120.txt
- DatasetS1/output_files/2QMT_LOLA/2QMT-121.txt
- DatasetS1/output_files/2QMT_LOLA/2QMT-122.txt
- DatasetS1/output_files/2QMT_LOLA/2QMT-123.txt
- DatasetS1/output_files/2QMT_LOLA/2QMT-124.txt
- DatasetS1/output_files/2QMT_LOLA/2QMT-125.txt
- DatasetS1/output_files/2QMT_LOLA/2QMT-126.txt
- DatasetS1/output_files/2QMT_LOLA/2QMT-127.txt
- DatasetS1/output_files/2QMT_LOLA/2QMT-128.txt
- DatasetS1/output_files/2QMT_LOLA/2QMT-129.txt
- DatasetS1/output_files/2QMT_LOLA/2QMT-13.txt
- DatasetS1/output_files/2QMT_LOLA/2QMT-130.txt
- DatasetS1/output_files/2QMT_LOLA/2QMT-131.txt
- DatasetS1/output_files/2QMT_LOLA/2QMT-132.txt
- DatasetS1/output_files/2QMT_LOLA/2QMT-133.txt
- DatasetS1/output_files/2QMT_LOLA/2QMT-134.txt
- DatasetS1/output_files/2QMT_LOLA/2QMT-135.txt
- DatasetS1/output_files/2QMT_LOLA/2QMT-136.txt
- DatasetS1/output_files/2QMT_LOLA/2QMT-137.txt
- DatasetS1/output_files/2QMT_LOLA/2QMT-138.txt
- DatasetS1/output_files/2QMT_LOLA/2QMT-139.txt
- DatasetS1/output_files/2QMT_LOLA/2QMT-14.txt
- DatasetS1/output_files/2QMT_LOLA/2QMT-140.txt
- DatasetS1/output_files/2QMT_LOLA/2QMT-141.txt
- DatasetS1/output_files/2QMT_LOLA/2QMT-142.txt
- DatasetS1/output_files/2QMT_LOLA/2QMT-143.txt
- DatasetS1/output_files/2QMT_LOLA/2QMT-144.txt
- DatasetS1/output_files/2QMT_LOLA/2QMT-145.txt
- DatasetS1/output_files/2QMT_LOLA/2QMT-146.txt
- DatasetS1/output_files/2QMT_LOLA/2QMT-147.txt
- DatasetS1/output_files/2QMT_LOLA/2QMT-148.txt
- DatasetS1/output_files/2QMT_LOLA/2QMT-149.txt
- DatasetS1/output_files/2QMT_LOLA/2QMT-15.txt
- DatasetS1/output_files/2QMT_LOLA/2QMT-150.txt
- DatasetS1/output_files/2QMT_LOLA/2QMT-151.txt
- DatasetS1/output_files/2QMT_LOLA/2QMT-152.txt
- DatasetS1/output_files/2QMT_LOLA/2QMT-153.txt
- DatasetS1/output_files/2QMT_LOLA/2QMT-154.txt
- DatasetS1/output_files/2QMT_LOLA/2QMT-155.txt
- DatasetS1/output_files/2QMT_LOLA/2QMT-156.txt
- DatasetS1/output_files/2QMT_LOLA/2QMT-157.txt
- DatasetS1/output_files/2QMT_LOLA/2QMT-158.txt
- DatasetS1/output_files/2QMT_LOLA/2QMT-159.txt
- DatasetS1/output_files/2QMT_LOLA/2QMT-16.txt
- DatasetS1/output_files/2QMT_LOLA/2QMT-160.txt
- DatasetS1/output_files/2QMT_LOLA/2QMT-161.txt
- DatasetS1/output_files/2QMT_LOLA/2QMT-162.txt
- DatasetS1/output_files/2QMT_LOLA/2QMT-163.txt
- DatasetS1/output_files/2QMT_LOLA/2QMT-164.txt
- DatasetS1/output_files/2QMT_LOLA/2QMT-165.txt
- DatasetS1/output_files/2QMT_LOLA/2QMT-166.txt
- DatasetS1/output_files/2QMT_LOLA/2QMT-167.txt
- DatasetS1/output_files/2QMT_LOLA/2QMT-168.txt
- DatasetS1/output_files/2QMT_LOLA/2QMT-169.txt
- DatasetS1/output_files/2QMT_LOLA/2QMT-17.txt
- DatasetS1/output_files/2QMT_LOLA/2QMT-170.txt
- DatasetS1/output_files/2QMT_LOLA/2QMT-171.txt
- DatasetS1/output_files/2QMT_LOLA/2QMT-172.txt
- DatasetS1/output_files/2QMT_LOLA/2QMT-173.txt
- DatasetS1/output_files/2QMT_LOLA/2QMT-174.txt
- DatasetS1/output_files/2QMT_LOLA/2QMT-175.txt
- DatasetS1/output_files/2QMT_LOLA/2QMT-176.txt
- DatasetS1/output_files/2QMT_LOLA/2QMT-177.txt
- DatasetS1/output_files/2QMT_LOLA/2QMT-178.txt
- DatasetS1/output_files/2QMT_LOLA/2QMT-179.txt
- DatasetS1/output_files/2QMT_LOLA/2QMT-18.txt
- DatasetS1/output_files/2QMT_LOLA/2QMT-180.txt
- DatasetS1/output_files/2QMT_LOLA/2QMT-181.txt
- DatasetS1/output_files/2QMT_LOLA/2QMT-182.txt
- DatasetS1/output_files/2QMT_LOLA/2QMT-183.txt
- DatasetS1/output_files/2QMT_LOLA/2QMT-184.txt
- DatasetS1/output_files/2QMT_LOLA/2QMT-185.txt
- DatasetS1/output_files/2QMT_LOLA/2QMT-186.txt
- DatasetS1/output_files/2QMT_LOLA/2QMT-187.txt
- DatasetS1/output_files/2QMT_LOLA/2QMT-188.txt
- DatasetS1/output_files/2QMT_LOLA/2QMT-189.txt
- DatasetS1/output_files/2QMT_LOLA/2QMT-19.txt
- DatasetS1/output_files/2QMT_LOLA/2QMT-190.txt
- DatasetS1/output_files/2QMT_LOLA/2QMT-191.txt
- DatasetS1/output_files/2QMT_LOLA/2QMT-192.txt
- DatasetS1/output_files/2QMT_LOLA/2QMT-193.txt
- DatasetS1/output_files/2QMT_LOLA/2QMT-194.txt
- DatasetS1/output_files/2QMT_LOLA/2QMT-195.txt
- DatasetS1/output_files/2QMT_LOLA/2QMT-196.txt
- DatasetS1/output_files/2QMT_LOLA/2QMT-197.txt
- DatasetS1/output_files/2QMT_LOLA/2QMT-198.txt
- DatasetS1/output_files/2QMT_LOLA/2QMT-199.txt
- DatasetS1/output_files/2QMT_LOLA/2QMT-2.txt
- DatasetS1/output_files/2QMT_LOLA/2QMT-20.txt
- DatasetS1/output_files/2QMT_LOLA/2QMT-200.txt
- DatasetS1/output_files/2QMT_LOLA/2QMT-21.txt
- DatasetS1/output_files/2QMT_LOLA/2QMT-22.txt
- DatasetS1/output_files/2QMT_LOLA/2QMT-23.txt
- DatasetS1/output_files/2QMT_LOLA/2QMT-24.txt
- DatasetS1/output_files/2QMT_LOLA/2QMT-25.txt
- DatasetS1/output_files/2QMT_LOLA/2QMT-26.txt
- DatasetS1/output_files/2QMT_LOLA/2QMT-27.txt
- DatasetS1/output_files/2QMT_LOLA/2QMT-28.txt
- DatasetS1/output_files/2QMT_LOLA/2QMT-29.txt
- DatasetS1/output_files/2QMT_LOLA/2QMT-3.txt
- DatasetS1/output_files/2QMT_LOLA/2QMT-30.txt
- DatasetS1/output_files/2QMT_LOLA/2QMT-31.txt
- DatasetS1/output_files/2QMT_LOLA/2QMT-32.txt
- DatasetS1/output_files/2QMT_LOLA/2QMT-33.txt
- DatasetS1/output_files/2QMT_LOLA/2QMT-34.txt
- DatasetS1/output_files/2QMT_LOLA/2QMT-35.txt
- DatasetS1/output_files/2QMT_LOLA/2QMT-36.txt
- DatasetS1/output_files/2QMT_LOLA/2QMT-37.txt
- DatasetS1/output_files/2QMT_LOLA/2QMT-38.txt
- DatasetS1/output_files/2QMT_LOLA/2QMT-39.txt
- DatasetS1/output_files/2QMT_LOLA/2QMT-4.txt
- DatasetS1/output_files/2QMT_LOLA/2QMT-40.txt
- DatasetS1/output_files/2QMT_LOLA/2QMT-41.txt
- DatasetS1/output_files/2QMT_LOLA/2QMT-42.txt
- DatasetS1/output_files/2QMT_LOLA/2QMT-43.txt
- DatasetS1/output_files/2QMT_LOLA/2QMT-44.txt
- DatasetS1/output_files/2QMT_LOLA/2QMT-45.txt
- DatasetS1/output_files/2QMT_LOLA/2QMT-46.txt
- DatasetS1/output_files/2QMT_LOLA/2QMT-47.txt
- DatasetS1/output_files/2QMT_LOLA/2QMT-48.txt
- DatasetS1/output_files/2QMT_LOLA/2QMT-49.txt
- DatasetS1/output_files/2QMT_LOLA/2QMT-5.txt
- DatasetS1/output_files/2QMT_LOLA/2QMT-50.txt
- DatasetS1/output_files/2QMT_LOLA/2QMT-51.txt
- DatasetS1/output_files/2QMT_LOLA/2QMT-52.txt
- DatasetS1/output_files/2QMT_LOLA/2QMT-53.txt
- DatasetS1/output_files/2QMT_LOLA/2QMT-54.txt
- DatasetS1/output_files/2QMT_LOLA/2QMT-55.txt
- DatasetS1/output_files/2QMT_LOLA/2QMT-56.txt
- DatasetS1/output_files/2QMT_LOLA/2QMT-57.txt
- DatasetS1/output_files/2QMT_LOLA/2QMT-58.txt
- DatasetS1/output_files/2QMT_LOLA/2QMT-59.txt
- DatasetS1/output_files/2QMT_LOLA/2QMT-6.txt
- DatasetS1/output_files/2QMT_LOLA/2QMT-60.txt
- DatasetS1/output_files/2QMT_LOLA/2QMT-61.txt
- DatasetS1/output_files/2QMT_LOLA/2QMT-62.txt
- DatasetS1/output_files/2QMT_LOLA/2QMT-63.txt
- DatasetS1/output_files/2QMT_LOLA/2QMT-64.txt
- DatasetS1/output_files/2QMT_LOLA/2QMT-65.txt
- DatasetS1/output_files/2QMT_LOLA/2QMT-66.txt
- DatasetS1/output_files/2QMT_LOLA/2QMT-67.txt
- DatasetS1/output_files/2QMT_LOLA/2QMT-68.txt
- DatasetS1/output_files/2QMT_LOLA/2QMT-69.txt
- DatasetS1/output_files/2QMT_LOLA/2QMT-7.txt
- DatasetS1/output_files/2QMT_LOLA/2QMT-70.txt
- DatasetS1/output_files/2QMT_LOLA/2QMT-71.txt
- DatasetS1/output_files/2QMT_LOLA/2QMT-72.txt
- DatasetS1/output_files/2QMT_LOLA/2QMT-73.txt
- DatasetS1/output_files/2QMT_LOLA/2QMT-74.txt
- DatasetS1/output_files/2QMT_LOLA/2QMT-75.txt
- DatasetS1/output_files/2QMT_LOLA/2QMT-76.txt
- DatasetS1/output_files/2QMT_LOLA/2QMT-77.txt
- DatasetS1/output_files/2QMT_LOLA/2QMT-78.txt
- DatasetS1/output_files/2QMT_LOLA/2QMT-79.txt
- DatasetS1/output_files/2QMT_LOLA/2QMT-8.txt
- DatasetS1/output_files/2QMT_LOLA/2QMT-80.txt
- DatasetS1/output_files/2QMT_LOLA/2QMT-81.txt
- DatasetS1/output_files/2QMT_LOLA/2QMT-82.txt
- DatasetS1/output_files/2QMT_LOLA/2QMT-83.txt
- DatasetS1/output_files/2QMT_LOLA/2QMT-84.txt
- DatasetS1/output_files/2QMT_LOLA/2QMT-85.txt
- DatasetS1/output_files/2QMT_LOLA/2QMT-86.txt
- DatasetS1/output_files/2QMT_LOLA/2QMT-87.txt
- DatasetS1/output_files/2QMT_LOLA/2QMT-88.txt
- DatasetS1/output_files/2QMT_LOLA/2QMT-89.txt
- DatasetS1/output_files/2QMT_LOLA/2QMT-9.txt
- DatasetS1/output_files/2QMT_LOLA/2QMT-90.txt
- DatasetS1/output_files/2QMT_LOLA/2QMT-91.txt
- DatasetS1/output_files/2QMT_LOLA/2QMT-92.txt
- DatasetS1/output_files/2QMT_LOLA/2QMT-93.txt
- DatasetS1/output_files/2QMT_LOLA/2QMT-94.txt
- DatasetS1/output_files/2QMT_LOLA/2QMT-95.txt
- DatasetS1/output_files/2QMT_LOLA/2QMT-96.txt
- DatasetS1/output_files/2QMT_LOLA/2QMT-97.txt
- DatasetS1/output_files/2QMT_LOLA/2QMT-98.txt
- DatasetS1/output_files/2QMT_LOLA/2QMT-99.txt
- DatasetS1/output_files/2QMT_LOLA/2QMT_Opt.txt
- DatasetS1/output_files/2QMT_LOLA/GB1.txt
- DatasetS1/output_files/2QMT_LOLA/project.txt
- DatasetS1/output_files/2QMT/2QMT_0001.ga.entities.gz
- DatasetS1/output_files/2QMT/2QMT_0001.ga.generations.gz
- DatasetS1/output_files/2QMT/2QMT_0001_backrub.out
- DatasetS1/output_files/2QMT/2QMT_0001_low.pdb.gz
- DatasetS1/output_files/2QMT/2QMT_0001_seqtol.out
- DatasetS1/output_files/2QMT/specificity_boxplot.pdf
- DatasetS1/output_files/2QMT/specificity_boxplot.png
- DatasetS1/output_files/2QMT/specificity_boxplot_16.png
- DatasetS1/output_files/2QMT/specificity_boxplot_18.png
- DatasetS1/output_files/2QMT/specificity_boxplot_30.png
- DatasetS1/output_files/2QMT/specificity_boxplot_33.png
- DatasetS1/output_files/2QMT/specificity_boxplot_5.png
- DatasetS1/output_files/2QMT/specificity_boxplot_7.png
- DatasetS1/output_files/2QMT/specificity_pwm.txt
- DatasetS1/output_files/2QMT/specificity_sequences.fasta
- DatasetS1/output_files/2IWP_B_A_V1927/2IWP_B_A_V1927_0001.ga.entities.gz
- DatasetS1/output_files/2IWP_B_A_V1927/2IWP_B_A_V1927_0001.ga.generations.gz
- DatasetS1/output_files/2IWP_B_A_V1927/2IWP_B_A_V1927_0001_backrub.out
- DatasetS1/output_files/2IWP_B_A_V1927/2IWP_B_A_V1927_0001_low.pdb.gz
- DatasetS1/output_files/2IWP_B_A_V1927/2IWP_B_A_V1927_0001_seqtol.out
- DatasetS1/output_files/2IWP_B_A_V1927/specificity_boxplot.pdf
- DatasetS1/output_files/2IWP_B_A_V1927/specificity_boxplot.png
- DatasetS1/output_files/2IWP_B_A_V1927/specificity_boxplot_109.png
- DatasetS1/output_files/2IWP_B_A_V1927/specificity_boxplot_110.png
- DatasetS1/output_files/2IWP_B_A_V1927/specificity_boxplot_111.png
- DatasetS1/output_files/2IWP_B_A_V1927/specificity_boxplot_112.png
- DatasetS1/output_files/2IWP_B_A_V1927/specificity_boxplot_113.png
- DatasetS1/output_files/2IWP_B_A_V1927/specificity_pwm.txt
- DatasetS1/output_files/2IWP_B_A_V1927/specificity_sequences.fasta
- DatasetS1/output_files/2I0L_A_C_V2006/2I0L_A_C_V2006_0001.ga.entities.gz
- DatasetS1/output_files/2I0L_A_C_V2006/2I0L_A_C_V2006_0001.ga.generations.gz
- DatasetS1/output_files/2I0L_A_C_V2006/2I0L_A_C_V2006_0001_backrub.out
- DatasetS1/output_files/2I0L_A_C_V2006/2I0L_A_C_V2006_0001_low.pdb.gz
- DatasetS1/output_files/2I0L_A_C_V2006/2I0L_A_C_V2006_0001_seqtol.out
- DatasetS1/output_files/2I0L_A_C_V2006/specificity_boxplot.pdf
- DatasetS1/output_files/2I0L_A_C_V2006/specificity_boxplot.png
- DatasetS1/output_files/2I0L_A_C_V2006/specificity_boxplot_85.png
- DatasetS1/output_files/2I0L_A_C_V2006/specificity_boxplot_86.png
- DatasetS1/output_files/2I0L_A_C_V2006/specificity_boxplot_87.png
- DatasetS1/output_files/2I0L_A_C_V2006/specificity_boxplot_88.png
- DatasetS1/output_files/2I0L_A_C_V2006/specificity_boxplot_89.png
- DatasetS1/output_files/2I0L_A_C_V2006/specificity_pwm.txt
- DatasetS1/output_files/2I0L_A_C_V2006/specificity_sequences.fasta
- DatasetS1/output_files/2FNE_A_C_V2048/2FNE_A_C_V2048_0001.ga.entities.gz
- DatasetS1/output_files/2FNE_A_C_V2048/2FNE_A_C_V2048_0001.ga.generations.gz
- DatasetS1/output_files/2FNE_A_C_V2048/2FNE_A_C_V2048_0001_backrub.out
- DatasetS1/output_files/2FNE_A_C_V2048/2FNE_A_C_V2048_0001_low.pdb.gz
- DatasetS1/output_files/2FNE_A_C_V2048/2FNE_A_C_V2048_0001_seqtol.out
- DatasetS1/output_files/2FNE_A_C_V2048/specificity_boxplot.pdf
- DatasetS1/output_files/2FNE_A_C_V2048/specificity_boxplot.png
- DatasetS1/output_files/2FNE_A_C_V2048/specificity_boxplot_100.png
- DatasetS1/output_files/2FNE_A_C_V2048/specificity_boxplot_101.png
[truncated: 533 more entries]
