# Supplementary material for: Predicting the Tolerated Sequences for Proteins and Protein Interfaces Using RosettaBackrub Flexible Backbone Design
Source: PLoS One. 2011 Jul 18;6(7):e20451. doi: 10.1371/journal.pone.0020451 (PMC3138746; doi:10.1371/journal.pone.0020451)
Supplement: Dataset S1 — Protocol Capture (BZ2) [file pone.0020451.s008.bz2 › DatasetS1/README]

### General Information ##################
# Your name: Colin A. Smith

# Protocol Name: backrub_seqtol (Backrub/Sequence Tolerance)

# Brief Description:
# This protocol is designed to predict the tolerated sequence space for a
# given protein-protein interface or protein domain. It involves generating an
# ensemble of backbone structures by running backrub simulations on an input
# structure. For each member of the ensemble, a large number of sequences are 
# scored and then Boltzmann weighted to generate a position weight matrix for
# the specified sequence positions. Interactions within and between different
# parts of the structure can be individually reweighted, depending on the
# desired objective.

# Updates to this protocol capture can be found at:
# http://kortemmelab.ucsf.edu/data/

### running #########
# To run this protocol, the backrub app is used to generate an ensemble of
# structures. After that, sequence_tolerance is used to sample a large number
# of sequence for each member of the ensemble. Finally, an R script is used to
# process the results. A python script is included which handles generation of
# single ensemble member using backrub and sequence scoring using
# sequence_tolerance. It includes a few paths which must be customized to run
# correctly on a user's system. Please note that 20 backbones is the minimum
# suggested to get acceptable output. The more backbone structures that are
# generated, the less prone the results will be to stochastic fluctuations.

# Common Flags:
# -s
#   This flag specifies the starting structure.
# -resfile
#   This is used in backrub and sequence_tolerance to specify mutations and 
#   control sequence sampling. It is required for sequence_tolerance.
# -score:weights
#   This flag is used to specify a weights file that disables environment 
#   dependent hydrogen bonds.
# -score:patch
#   This flag must be used to reapply the score12 patch to the standard scoring
#   function.
# -ex1 -ex2 -extrachi_cutoff
#   These flags enable higher resolution rotamer librares for mutation and
#   sequence redesign.
#
# backrub flags:
# -backrub:ntrials
#   This flag is used to increase the number of Monte Carlo steps above the
#   default of 1000.
# -backrub:minimize_movemap
#   If mutations are specified in the resfile, this movemap is used to 
#   specify degrees of freedom to be minimized in a three stage process:
#   CHI, CHI+BB, CHI+BB+JUMP.
# -in:file:movemap -sm_prob
#   Both of these flags are required to enable small phi/psi moves during
#   backrub sampling.
#
# sequence_tolerance flags:
# -ms:checkpoint:prefix -ms:checkpoint:interval
#   Both of these flags must be specified to get output of the scored sequences.
# -ms:generations -ms:pop_size -ms:pop_from_ss
#   These flags affect the genetic algorithm used for sequence sampling.
# -score:ref_offsets
#   This flag is used to reweight the reference energies for given residues.
# -seq_tol:fitness_master_weights
#   This flag controls the fitness function used for the genetic algorithm.

# Example Rosetta Command Line:
# rosetta-3.2/rosetta_source/bin/backrub.linuxgccrelease -database rosetta-3.2/rosetta_database -s input_files/2I0L_A_C_V2006/2I0L_A_C_V2006.pdb -ex1 -ex2 -extrachi_cutoff 0 -mute core.io.pdb.file_data -backrub:ntrials 10000 -score:weights input_files/standard_NO_HB_ENV_DEP.wts -score:patch score12
# rosetta-3.2/rosetta_source/bin/sequence_tolerance.linuxgccrelease -database rosetta-3.2/rosetta_database -s 2I0L_A_C_V2006_0001_low.pdb -ex1 -ex2 -extrachi_cutoff 0 -score:ref_offsets HIS 1.2 -seq_tol:fitness_master_weights 1 1 1 2 -ms:generations 5 -ms:pop_size 2000 -ms:pop_from_ss 1 -ms:checkpoint:prefix 2I0L_A_C_V2006_0001 -ms:checkpoint:interval 200 -ms:checkpoint:gz -score:weights input_files/standard_NO_HB_ENV_DEP.wts -out:prefix 2I0L_A_C_V2006_0001 -score:patch score12 -resfile input_files/2I0L_A_C_V2006/2I0L_A_C_V2006_seqtol.resfile

# Using the seqtol_resfile.py python script
# The seqtol_resfile.py takes as input a PDB file and generates a resfile for
# use with the sequence_tolerance app. It takes at least two other required
# arguments. The first is the command used for making residues designable. This
# is usually either "ALLAA" for all amino acids, or "PIKAA ..." for a 
# restricted set of amino acids. The next arguments are the residues which 
# should be designable, with the chain and residue number separated by a
# colon.

# Example seqtol_resfile.py Command Line:
# scripts/seqtol_resfile.py input_files/2I0L_A_C_V2006/2I0L_A_C_V2006.pdb "PIKAA ADEFGHIKLMNPQRSTVWY" B:2002 B:2003 B:2004 B:2005 B:2006

# Using the backrub_seqtol.py python script
# The backrub_seqtol.py script takes as input a PDB file and other similarly
# named configuration files, and produces a single backrub ensemble member
# along with approximately 10,000 scored sequences on that member. All of the
# input files use a base name derived from removing the ".pdb" extension from
# the PDB file. For instance, the base name of 1MGF.pdb would be 1MFG.
#
# If you want to use one PDB file with many different input files you can 
# specify a different path from which to get the input files.
#
# Required input files:
# <base name>_seqtol.resfile
#   This resfile specifies which sequence positions to sample, along with the
#   residue positions that should be repacked.
#
# Optional input files:
# <base name>_backrub.resfile
#   This resfile specifies which residues should have flexible side chains
#   during the backrub run. By default, all side chains are flexible. This file
#   can also define mutations that should be made to the input structure prior
#   to the backrub simulation.
# <base name>_minimize.movemap
#   This file is passed to the -backrub:minimize_movemap flag (see above).
# <base name>_perturb.movemap
#   This file is passed to the -in:file:movemap flag (see above). It also sets
#   -sm_prob flag to 0.1.

# Example Overall Command Line:
# scripts/backrub_seqtol.py input_files/2I0L_A_C_V2006/2I0L_A_C_V2006.pdb 1

# Post-processing with R:
# cd output/2I0L_A_C_V2006
# R
# > source("rosetta-3.2/rosetta_source/analysis/apps/sequence_tolerance.R")
# > process_specificity()

# Generating Smith & Kortemme PLoS One 2011 figures:
# cd output
# R
# > rosetta_analysis_dir <- "rosetta-3.2/rosetta_source/analysis"
# > source("../scripts/figures.R")

### versions #########
# This protocol used the Rosetta 3.2 release version

# Several other scripting/analysis tools were used:
# Python 2.4.3
# R 2.12.1

# References to published works using this protocol:
# Smith, C. A. & Kortemme, T. (2010) Structure-Based Prediction of the Peptide 
# Sequence Space Recognized by Natural and Synthetic PDZ Domains. J Mol Biol 
# 402, 460-474.
# Smith, C. A. & Kortemme, T. (2011) Predicting the Tolerated Sequences for 
# Proteins and Protein Interfaces Using RosettaBackrub Flexible Backbone Design.
# PLoS One 10.1371/journal.pone.0020451


# Other Comments: 
