# Supplementary material for: Predicting the Tolerated Sequences for Proteins and Protein Interfaces Using RosettaBackrub Flexible Backbone Design
Source: PLoS One. 2011 Jul 18;6(7):e20451. doi: 10.1371/journal.pone.0020451 (PMC3138746; doi:10.1371/journal.pone.0020451)
Supplement: Dataset S1 — Protocol Capture (BZ2) [file pone.0020451.s008.bz2 › DatasetS1/output_files/Table1.txt]

	proteins	res_pos	bits_phage	bits_pred	frac_top5	aad	auc	frobenius	ranktop
GB1 (kT=0.23)	1	6	1.57776635648373	2.66445685089728	56.9444444444444	5.61458409344285	0.740400326797386	0.512095914911328	6.16666666666667
GB1 (kT=0.59)	1	6	1.57776635648373	0.886964151270767	54.1666666666667	4.04996903371509	0.708690767973856	0.274940653569609	7.16666666666667
hGH/hGHR Table	1	16	1.19016903174448	3.57986411656357	59.2708333333333	7.45932214639673	0.753100597695218	0.771142757300775	6
hGH/hGHR All	1	35	0.890890715950712	3.23782402309383	41.8627450980392	7.48119132782197	0.639955463738643	0.730508495390533	7.71904761904762
PDZ/Peptide	5	25	3.11460943992511	2.81741547642932	81.6666666666667	4.15884352666168	0.871762955182073	0.417188324314876	2.84
PDZ/Peptide JMB2010	5	25	3.11460943992511	3.05537148826634	82	3.66526066445436	0.879878618113912	0.363973702837969	2.76
