# Supplementary material for: Predicting the Tolerated Sequences for Proteins and Protein Interfaces Using RosettaBackrub Flexible Backbone Design
Source: PLoS One. 2011 Jul 18;6(7):e20451. doi: 10.1371/journal.pone.0020451 (PMC3138746; doi:10.1371/journal.pone.0020451)
Supplement: Dataset S1 — Protocol Capture (BZ2) [file pone.0020451.s008.bz2 › DatasetS1/output_files/TableS1.txt]

	proteins	res_pos	bits_phage	bits_pred	frac_top5	aad	auc	frobenius	ranktop
GB1 (kT=0.23)	1	6	1.57776635648373	4.24568416962188	70.8333333333333	7.7732636842326	0.733558006535948	0.840811183592511	6.33333333333333
GB1 (kT=0.66)	1	6	1.57776635648373	0.995916332532908	76.3888888888889	4.52515228677241	0.751719090413943	0.317960490233133	6.33333333333333
hGH/hGHR Table	1	16	1.19016903174448	3.6913917749538	52.8125	7.50704916329576	0.68152967245012	0.766608911950975	7.375
hGH/hGHR All	1	35	0.890890715950712	3.56057848924515	42.0098039215686	7.80858113936548	0.621392411066594	0.774599731813268	7.85714285714286
PDZ/Peptide	5	25	3.11460943992511	2.82085810276364	81	5.60789691143505	0.843497684161384	0.606876220104277	3.36
PDZ/Peptide JMB2010	5	25	3.11460943992511	3.05537148826634	82	3.66526066445436	0.879878618113912	0.363973702837969	2.76
