# Supplementary material for: Predicting the Tolerated Sequences for Proteins and Protein Interfaces Using RosettaBackrub Flexible Backbone Design
Source: PLoS One. 2011 Jul 18;6(7):e20451. doi: 10.1371/journal.pone.0020451 (PMC3138746; doi:10.1371/journal.pone.0020451)
Supplement: Dataset S1 — Protocol Capture (BZ2) [file pone.0020451.s008.bz2 › DatasetS1/output_files/TableS2.txt]

	proteins	res_pos	bits_phage	bits_pred	frac_top5	aad	auc	frobenius	ranktop
GB1	1	6	1.57776635648373	2.79360726131364	52.7777777777778	6.38888888888889	0.706573930741887	0.535887649852411	9
hGH/hGHR Table	1	16	1.19016903174448	2.66976637564157	44.2708333333333	6.70994978174288	0.668548170364637	0.497504101816147	12.625
hGH/hGHR	1	35	0.890890715950712	2.66637488025137	27.9411764705882	7.52017700168188	0.570159440195067	0.523182396603285	14.5238095238095
PDZ/Peptide	5	25	3.11460943992511	2.72493559474313	68.6666666666667	6.60981570290555	0.791170757776795	0.687764576674868	7.96
