# Supplementary material for: Predicting the Tolerated Sequences for Proteins and Protein Interfaces Using RosettaBackrub Flexible Backbone Design
Source: PLoS One. 2011 Jul 18;6(7):e20451. doi: 10.1371/journal.pone.0020451 (PMC3138746; doi:10.1371/journal.pone.0020451)
Supplement: Dataset S1 — Protocol Capture (BZ2) [file pone.0020451.s008.bz2 › DatasetS1/output_files/2QMT_LOLA/2QMT-104.txt]

Gene Name	Predicted 2QMT
Accession	Refseq:NP_004078 UniProt:Q12959
Organism	
NCBITaxonomyID	9606
Domain Number	104
Domain Type	
Interpro ID	
Technique	
Domain sequence	
Domain Range	79-83
Comment	
PeptideName	Peptide	CloneFrequency	QuantData	ExternalIdentifier
1	LMVVFW	1
2	LRVAFW	1
3	LKVAFF	1
4	LKVAFR	1
5	LKVAFK	1
6	LKVAFE	1
7	LKVAFE	1
8	LKVAFE	1
9	LKVAFE	1
10	LKVAFE	1
11	LKAAFE	1
12	LKTAFE	1
13	LKTAFE	1
14	LKTAFE	1
15	LKTAFE	1
16	LKTAFE	1
17	LKTAFE	1
18	LKTAFE	1
19	LKTAFE	1
20	LKTAFE	1
21	LKTAFE	1
22	LKTAFE	1
23	LKTAFE	1
24	LKTAFE	1
25	LKTAFE	1
26	LKTAFE	1
27	LKTAFE	1
28	LKTAFE	1
29	LKTAFE	1
30	LKTAFE	1
31	LKTAFE	1
32	LKTAFE	1
33	LKTAFE	1
34	LKTAFE	1
35	LKTAFE	1
36	LKTAFE	1
37	LKTAFE	1
38	LKTAFE	1
39	LKTAFE	1
40	LKTAFE	1
41	LKTAFE	1
42	LKTAFE	1
43	LKTAFE	1
44	LKTAFE	1
45	LKTAFE	1
46	LKTAFE	1
47	LKTAFE	1
48	LKTAFE	1
49	LKTAFE	1
50	LKTAFE	1
51	LKTAFE	1
52	LKTAFE	1
53	LKTAFE	1
54	LKTAFE	1
55	LKTAFE	1
56	LKTAFE	1
57	LKTAFE	1
58	LKTAFE	1
59	LKTAFE	1
60	LKTAFE	1
61	LKTAFE	1
62	LKTAFE	1
63	LKTAFE	1
64	LKTAFE	1
65	LKTAFE	1
66	LKTAFE	1
67	LKTAFE	1
68	LKTAFE	1
69	LKTAFE	1
70	LKTAFE	1
71	LKTAFE	1
72	LKTAFE	1
73	LKTAFE	1
74	LKTAFE	1
75	LKTAFE	1
76	LKTAFE	1
77	LKTAFE	1
78	LKTAFE	1
79	LKTAFE	1
80	LKTAFE	1
81	LKTAFE	1
82	LKTAFE	1
83	LKTAFE	1
84	LKTAFE	1
85	LKTAFE	1
86	LKTAFE	1
87	LKTAFE	1
88	LKTAFE	1
89	LKTAFE	1
90	LKTAFE	1
91	LKTAFE	1
92	LKTAFE	1
93	LKTAFE	1
94	LKTAFE	1
95	LKTTFE	1
96	LKTQFE	1
97	LKTDFE	1
98	LKTDFE	1
99	LKKDFE	1
100	LNEDFE	1
