# Supplementary material for: Predicting the Tolerated Sequences for Proteins and Protein Interfaces Using RosettaBackrub Flexible Backbone Design
Source: PLoS One. 2011 Jul 18;6(7):e20451. doi: 10.1371/journal.pone.0020451 (PMC3138746; doi:10.1371/journal.pone.0020451)
Supplement: Dataset S1 — Protocol Capture (BZ2) [file pone.0020451.s008.bz2 › DatasetS1/output_files/2QMT_LOLA/2QMT-115.txt]

Gene Name	Predicted 2QMT
Accession	Refseq:NP_004078 UniProt:Q12959
Organism	
NCBITaxonomyID	9606
Domain Number	115
Domain Type	
Interpro ID	
Technique	
Domain sequence	
Domain Range	79-83
Comment	
PeptideName	Peptide	CloneFrequency	QuantData	ExternalIdentifier
1	LIYAFF	1
2	LIYAFF	1
3	LIYAFF	1
4	LIYAFF	1
5	LIYAFF	1
6	LIYAFF	1
7	LIYAFF	1
8	LIYAFF	1
9	LIYAFF	1
10	LIYAFF	1
11	LIYAFF	1
12	LIYAFF	1
13	LIYAFF	1
14	LIYAFF	1
15	LIYAFF	1
16	LIYAFF	1
17	LIYAFF	1
18	LIYAFF	1
19	LIYAFF	1
20	LIYAFF	1
21	LIYAFF	1
22	LIYAFF	1
23	LIYAFF	1
24	LIYAFF	1
25	LIYAFF	1
26	LIYAFF	1
27	LIYAFF	1
28	LIYAFF	1
29	LIYAFF	1
30	LIYAFF	1
31	LIYAFF	1
32	LIYAFF	1
33	LIYAFF	1
34	LIYAFF	1
35	LIYAFF	1
36	LIYAFF	1
37	LIYAFF	1
38	LIYAFF	1
39	LIYAFF	1
40	LIYAFF	1
41	LIYAFF	1
42	LIYAFF	1
43	LIYAFF	1
44	LIYAFF	1
45	LIYAFF	1
46	LIYAFF	1
47	LIYAFF	1
48	LIYAFF	1
49	LIYAFF	1
50	LIYAFF	1
51	LIYAFF	1
52	LIYAFF	1
53	LIYAFF	1
54	LIYAFF	1
55	LIYAFF	1
56	LIYAFF	1
57	LIYAFF	1
58	LIYAFF	1
59	LIYAFF	1
60	LIYAFF	1
61	LIYAFF	1
62	LIYAFF	1
63	LIYAFF	1
64	LIYAFF	1
65	LIYAFF	1
66	LIYAFF	1
67	LIYAFF	1
68	LIYAFF	1
69	LIYAFF	1
70	LIYAFF	1
71	LIYAFF	1
72	LIYAFF	1
73	LIYAFF	1
74	LIYAFF	1
75	LIYAFF	1
76	LIYAFF	1
77	LIYAFF	1
78	LIYAFF	1
79	LIYAFF	1
80	LIYAFF	1
81	LIYAFF	1
82	LIYAFF	1
83	LIYAFF	1
84	LIYAFF	1
85	LIYAFF	1
86	LIYAFF	1
87	LIYAFF	1
88	LIYAFF	1
89	LIYAFF	1
90	LIYAFF	1
91	LIYAFF	1
92	LIYAFF	1
93	LIYAFF	1
94	LIYAFF	1
95	LIYAFF	1
96	LIYAFF	1
97	LIYAFF	1
98	LIYAFF	1
99	LIYAFF	1
100	LIYAFF	1
