# Supplementary material for: Predicting the Tolerated Sequences for Proteins and Protein Interfaces Using RosettaBackrub Flexible Backbone Design
Source: PLoS One. 2011 Jul 18;6(7):e20451. doi: 10.1371/journal.pone.0020451 (PMC3138746; doi:10.1371/journal.pone.0020451)
Supplement: Dataset S1 — Protocol Capture (BZ2) [file pone.0020451.s008.bz2 › DatasetS1/output_files/2QMT_LOLA/2QMT-131.txt]

Gene Name	Predicted 2QMT
Accession	Refseq:NP_004078 UniProt:Q12959
Organism	
NCBITaxonomyID	9606
Domain Number	131
Domain Type	
Interpro ID	
Technique	
Domain sequence	
Domain Range	79-83
Comment	
PeptideName	Peptide	CloneFrequency	QuantData	ExternalIdentifier
1	LLVAFF	1
2	LLVAFF	1
3	LLVAFF	1
4	LLTTFK	1
5	LLTTFK	1
6	LLTTFK	1
7	LLTTFK	1
8	LLTTFK	1
9	LLTTFK	1
10	LLTTFK	1
11	LLTTFK	1
12	LLTTFK	1
13	LLTTFK	1
14	LLTTFK	1
15	LLTTFK	1
16	LLTTFK	1
17	LLTTFK	1
18	LLTTFK	1
19	LLTTFK	1
20	LLTTFK	1
21	LLTTFK	1
22	LLTTFK	1
23	LLTTFK	1
24	LLTTFK	1
25	LLTTFK	1
26	LLTTFK	1
27	LLTTFK	1
28	LLTTFK	1
29	LLTTFK	1
30	LLTTFK	1
31	LLTTFK	1
32	LLTTFK	1
33	LLTTFK	1
34	LLTTFK	1
35	LLTTFK	1
36	LLTTFK	1
37	LLTTFK	1
38	LLTTFK	1
39	LLTTFK	1
40	LLTTFK	1
41	LLTTFK	1
42	LLTTFK	1
43	LLTTFK	1
44	LLTTFK	1
45	LLTTFK	1
46	LLTTFK	1
47	LLTTFK	1
48	LLTTFK	1
49	LLTTFK	1
50	LLTTFK	1
51	LLTTFK	1
52	LLTTFK	1
53	LLTTFK	1
54	LLTTFK	1
55	LLTTFK	1
56	LLTTFK	1
57	LLTTFK	1
58	LLTTFK	1
59	LLTTFK	1
60	LLTTFK	1
61	LLTTFK	1
62	LLTTFK	1
63	LLTTFK	1
64	LLTTFK	1
65	LLTTFK	1
66	LLTTFK	1
67	LLTTFK	1
68	LLTTFK	1
69	LLTTFK	1
70	LLTTFK	1
71	LLTTFK	1
72	LLTTFK	1
73	LLTTFK	1
74	LLTTFK	1
75	LLTTFK	1
76	LLTTFK	1
77	LLTTFK	1
78	LLTTFK	1
79	LLTTFK	1
80	LLTTFK	1
81	LLTTFE	1
82	LLTTFE	1
83	LLTTFE	1
84	LLTTFE	1
85	LLTTFE	1
86	LLTTFE	1
87	LLTTFE	1
88	LLTTFE	1
89	LLTTFE	1
90	LLTTFE	1
91	LLTTFE	1
92	LLTTFE	1
93	LLTTFE	1
94	LLTTFE	1
95	LLTTFE	1
96	LLTTFE	1
97	LLTTFE	1
98	LLTTFE	1
99	LLTTFE	1
100	LLTTFE	1
