# Supplementary material for: Predicting the Tolerated Sequences for Proteins and Protein Interfaces Using RosettaBackrub Flexible Backbone Design
Source: PLoS One. 2011 Jul 18;6(7):e20451. doi: 10.1371/journal.pone.0020451 (PMC3138746; doi:10.1371/journal.pone.0020451)
Supplement: Dataset S1 — Protocol Capture (BZ2) [file pone.0020451.s008.bz2 › DatasetS1/output_files/2QMT_LOLA/2QMT-139.txt]

Gene Name	Predicted 2QMT
Accession	Refseq:NP_004078 UniProt:Q12959
Organism	
NCBITaxonomyID	9606
Domain Number	139
Domain Type	
Interpro ID	
Technique	
Domain sequence	
Domain Range	79-83
Comment	
PeptideName	Peptide	CloneFrequency	QuantData	ExternalIdentifier
1	LLYFFF	1
2	LLYFFF	1
3	LLYFFF	1
4	LLYFFF	1
5	LLYFFF	1
6	LLYFFF	1
7	LLYFFF	1
8	LLYFFF	1
9	LLYFFF	1
10	LLYFFF	1
11	LLYFFF	1
12	LLYFFF	1
13	LLYFFF	1
14	LLYFFF	1
15	LLYFFF	1
16	LLYFFF	1
17	LLYFFF	1
18	LLYFFF	1
19	LLYFFF	1
20	LLYFFF	1
21	LLYFFF	1
22	LLYFFF	1
23	LLYFFF	1
24	LLYFFF	1
25	LLYFFF	1
26	LLYFFF	1
27	LLYFFF	1
28	LLYFFF	1
29	LLYFFF	1
30	LLYFFF	1
31	LLYFFF	1
32	LLYFFF	1
33	LLYFFF	1
34	LLYFFF	1
35	LLYFFF	1
36	LLYFFF	1
37	LLYFFF	1
38	LLYFFF	1
39	LLYFFF	1
40	LLYFFF	1
41	LLYFFF	1
42	LLYFFF	1
43	LLYFFF	1
44	LLYFFF	1
45	LLYFFF	1
46	LLYFFF	1
47	LLYFFF	1
48	LLYFFF	1
49	LLYFFF	1
50	LLYFFF	1
51	LLYFFF	1
52	LLYFFF	1
53	LLYFFF	1
54	LLYFFF	1
55	LLYFFF	1
56	LLYFFF	1
57	LLYFFF	1
58	LLYFFF	1
59	LLYYFF	1
60	LLYYFF	1
61	LLYYFF	1
62	LLYYFF	1
63	LLYYFF	1
64	LLYYFF	1
65	LLYYFF	1
66	LLYYFF	1
67	LLYYFF	1
68	LLYYFF	1
69	LLYYFF	1
70	LLYYFF	1
71	LLYYFF	1
72	LLYYFF	1
73	LLYYFF	1
74	LLYYFF	1
75	LLYYFF	1
76	LLYYFF	1
77	LLYYFF	1
78	LLYYFF	1
79	LLYYFF	1
80	LLYYFF	1
81	LLYYFF	1
82	LLYYFF	1
83	LLYYFF	1
84	LLYYFF	1
85	LLYYFF	1
86	LLYYFF	1
87	LLYYFF	1
88	LLYYFF	1
89	LLYYFF	1
90	LLYYFF	1
91	LLYYFF	1
92	LLYYFF	1
93	LLYYFF	1
94	LLYYFF	1
95	LLYYFF	1
96	LLYYFF	1
97	LLYYFF	1
98	LLYYFF	1
99	LLYYFF	1
100	LNYYFF	1
