# Supplementary material for: Predicting the Tolerated Sequences for Proteins and Protein Interfaces Using RosettaBackrub Flexible Backbone Design
Source: PLoS One. 2011 Jul 18;6(7):e20451. doi: 10.1371/journal.pone.0020451 (PMC3138746; doi:10.1371/journal.pone.0020451)
Supplement: Dataset S1 — Protocol Capture (BZ2) [file pone.0020451.s008.bz2 › DatasetS1/output_files/2QMT_LOLA/2QMT-196.txt]

Gene Name	Predicted 2QMT
Accession	Refseq:NP_004078 UniProt:Q12959
Organism	
NCBITaxonomyID	9606
Domain Number	196
Domain Type	
Interpro ID	
Technique	
Domain sequence	
Domain Range	79-83
Comment	
PeptideName	Peptide	CloneFrequency	QuantData	ExternalIdentifier
1	LFMFFW	1
2	LFILFW	1
3	LFILFF	1
4	LFVLFF	1
5	LFGVFF	1
6	LFGVFF	1
7	LFGGFA	1
8	LMTGFA	1
9	LMTTFQ	1
10	LLTTFQ	1
11	LATTFQ	1
12	LATTFQ	1
13	LKTTFQ	1
14	LKTTFQ	1
15	LKTTFQ	1
16	LKTTFQ	1
17	LKTRFQ	1
18	LKTRFQ	1
19	LKTRFQ	1
20	LKTRFQ	1
21	LKTRFQ	1
22	LKTRFQ	1
23	LKTRFQ	1
24	LKTRFQ	1
25	LKTRFQ	1
26	LKTRFD	1
27	LKTRFE	1
28	LKTRFE	1
29	LKTRFE	1
30	LKTRFE	1
31	LKTRFE	1
32	LKTRFE	1
33	LKTRFE	1
34	LKTRFE	1
35	LKTRFE	1
36	LKTRFE	1
37	LKTRFE	1
38	LKTRFE	1
39	LKTRFE	1
40	LKTRFE	1
41	LKTRFE	1
42	LKTRFE	1
43	LKTRFE	1
44	LKTRFE	1
45	LKTRFE	1
46	LKTRFE	1
47	LKTRFE	1
48	LKTRFE	1
49	LKTRFE	1
50	LKTRFE	1
51	LKTRFE	1
52	LKTRFE	1
53	LKTRFE	1
54	LKTRFE	1
55	LKTRFE	1
56	LKTRFE	1
57	LKTRFE	1
58	LKTRFE	1
59	LKTRFE	1
60	LKTRFE	1
61	LKTRFE	1
62	LKTRFE	1
63	LKTRFE	1
64	LKTRFE	1
65	LKTRFE	1
66	LKTRFE	1
67	LKTRFE	1
68	LKTRFE	1
69	LKTRFE	1
70	LKTRFE	1
71	LKTRFE	1
72	LKTRFE	1
73	LKTRFE	1
74	LKTRFE	1
75	LKTRFE	1
76	LKTRFE	1
77	LKTRFE	1
78	LKTRFE	1
79	LKTRFE	1
80	LKTRFE	1
81	LKTRFE	1
82	LKTRFE	1
83	LKTRFE	1
84	LKTRFE	1
85	LKTRFE	1
86	LKTRFE	1
87	LKTRFE	1
88	LKTRFE	1
89	LKTRFE	1
90	LKTRFE	1
91	LKTRFE	1
92	LKTRFE	1
93	LKTRFE	1
94	IKDRFE	1
95	IKDRFE	1
96	IKDRFE	1
97	IKDRFE	1
98	IKDKFE	1
99	IKDHFE	1
100	IKDEFE	1
