# Supplementary material for: Predicting the Tolerated Sequences for Proteins and Protein Interfaces Using RosettaBackrub Flexible Backbone Design
Source: PLoS One. 2011 Jul 18;6(7):e20451. doi: 10.1371/journal.pone.0020451 (PMC3138746; doi:10.1371/journal.pone.0020451)
Supplement: Dataset S1 — Protocol Capture (BZ2) [file pone.0020451.s008.bz2 › DatasetS1/output_files/2QMT_LOLA/2QMT-199.txt]

Gene Name	Predicted 2QMT
Accession	Refseq:NP_004078 UniProt:Q12959
Organism	
NCBITaxonomyID	9606
Domain Number	199
Domain Type	
Interpro ID	
Technique	
Domain sequence	
Domain Range	79-83
Comment	
PeptideName	Peptide	CloneFrequency	QuantData	ExternalIdentifier
1	LIWYFF	1
2	LIWYFF	1
3	LIWYFF	1
4	LIWYFF	1
5	LIWYFF	1
6	LIWYFF	1
7	LIWYFF	1
8	LIWYFF	1
9	LIWYFF	1
10	LIWYFF	1
11	LIWYFF	1
12	LIWYFF	1
13	LIWYFF	1
14	LIWYFF	1
15	LIWYFF	1
16	LIWYFF	1
17	LIWYFF	1
18	LIWYFF	1
19	LIWYFF	1
20	LIWYFF	1
21	LIWYFF	1
22	LIWYFF	1
23	LIWYFF	1
24	LIWYFF	1
25	LIWYFF	1
26	LIWYFF	1
27	LIWYFF	1
28	LIWYFF	1
29	LIWYFF	1
30	LIWYFF	1
31	LIWYFF	1
32	LIWYFF	1
33	LIWYFF	1
34	LIWYFF	1
35	LIWYFF	1
36	LIWYFF	1
37	LIWYFF	1
38	LIWYFF	1
39	LIWYFF	1
40	LIWYFF	1
41	LIWYFF	1
42	LIWYFF	1
43	LIWYFF	1
44	LIWYFF	1
45	LIWYFF	1
46	LIWYFF	1
47	LIWYFF	1
48	LIWYFF	1
49	LIWYFF	1
50	LIWYFF	1
51	LIWYFF	1
52	LIWYFF	1
53	LIWYFF	1
54	LIWYFF	1
55	LIWYFF	1
56	LIWYFF	1
57	LIWYFF	1
58	LIWYFF	1
59	LIWYFF	1
60	LIWYFF	1
61	LIWYFF	1
62	LIWYFF	1
63	LIWYFF	1
64	LIWYFF	1
65	LIWYFF	1
66	LIWYFF	1
67	LIWYFF	1
68	LIWYFF	1
69	LIWYFF	1
70	LIWYFF	1
71	LIWYFF	1
72	LIWYFF	1
73	LIWYFF	1
74	LIWYFF	1
75	LIWYFF	1
76	LIWYFF	1
77	LIWYFF	1
78	LIWYFF	1
79	LIWYFF	1
80	LIWYFF	1
81	LIWYFF	1
82	LIWYFF	1
83	LIWYFF	1
84	LIWYFF	1
85	LIWYFF	1
86	LIWYFF	1
87	LIWYFF	1
88	LIWYFF	1
89	LIWYFF	1
90	LIWYFF	1
91	LIWYFF	1
92	LIWYFF	1
93	LIWYFF	1
94	LIWYFF	1
95	LIWYFF	1
96	LIWYFF	1
97	LIWYFF	1
98	LIWYFF	1
99	LIWYFF	1
100	LIMAFA	1
