# Supplementary material for: Predicting the Tolerated Sequences for Proteins and Protein Interfaces Using RosettaBackrub Flexible Backbone Design
Source: PLoS One. 2011 Jul 18;6(7):e20451. doi: 10.1371/journal.pone.0020451 (PMC3138746; doi:10.1371/journal.pone.0020451)
Supplement: Dataset S1 — Protocol Capture (BZ2) [file pone.0020451.s008.bz2 › DatasetS1/output_files/2QMT_LOLA/2QMT-25.txt]

Gene Name	Predicted 2QMT
Accession	Refseq:NP_004078 UniProt:Q12959
Organism	
NCBITaxonomyID	9606
Domain Number	25
Domain Type	
Interpro ID	
Technique	
Domain sequence	
Domain Range	79-83
Comment	
PeptideName	Peptide	CloneFrequency	QuantData	ExternalIdentifier
1	LKTYFW	1
2	LKTYFW	1
3	LKTYFW	1
4	LKTYFW	1
5	LKTYFW	1
6	LKTYFW	1
7	LKTYFW	1
8	LKTYFW	1
9	LKTYFW	1
10	LKTYFW	1
11	LKTYFW	1
12	LKTYFW	1
13	LKTYFW	1
14	LKTYFW	1
15	LKTYFW	1
16	LKTYFW	1
17	LKTYFW	1
18	LKTYFW	1
19	LKTYFW	1
20	LKTYFW	1
21	LKTYFW	1
22	LKTYFW	1
23	LKTYFW	1
24	LKTYFW	1
25	LKTYFW	1
26	LKTYFW	1
27	LKTYFW	1
28	LKTYFW	1
29	LKTYFW	1
30	LKTYFW	1
31	LKTYFW	1
32	LKTYFW	1
33	LKTYFW	1
34	LKTYFW	1
35	LKTYFW	1
36	LKTYFW	1
37	LKTYFW	1
38	LKTYFW	1
39	LKTYFW	1
40	LKTYFW	1
41	LKTYFW	1
42	LKTYFW	1
43	LKTYFW	1
44	LKTYFW	1
45	LKTYFW	1
46	LKTYFW	1
47	LKTYFW	1
48	LKTYFW	1
49	LKTYFW	1
50	LKTYFW	1
51	LKTYFW	1
52	LKTYFW	1
53	LKTYFW	1
54	LKTYFW	1
55	LKTYFW	1
56	LKTYFW	1
57	LKTYFW	1
58	LKTYFW	1
59	LKTYFW	1
60	LKTYFW	1
61	LKTYFW	1
62	LKTYFW	1
63	LKTYFW	1
64	LKTYFW	1
65	LKTYFW	1
66	LKTYFW	1
67	LKTYFW	1
68	LKTYFW	1
69	LKTYFW	1
70	LKTYFW	1
71	LKTYFW	1
72	LKTYFW	1
73	LKTYFW	1
74	LKTYFW	1
75	LKTYFW	1
76	LKTYFW	1
77	LKTYFW	1
78	LKTYFW	1
79	LKTYFW	1
80	LKTYFW	1
81	LKTYFW	1
82	LKTYFW	1
83	LKTYFW	1
84	LKTYFW	1
85	LKTYFW	1
86	LKTYFW	1
87	LKTYFW	1
88	LKTYFW	1
89	LKTYFW	1
90	LKTYFW	1
91	LKTYFW	1
92	LKTYFV	1
93	LKTYFV	1
94	LKTYFV	1
95	LKTYFV	1
96	LKTYFV	1
97	LKTYFV	1
98	LKTYFV	1
99	LKTYFV	1
100	LKTYFV	1
