# Supplementary material for: Predicting the Tolerated Sequences for Proteins and Protein Interfaces Using RosettaBackrub Flexible Backbone Design
Source: PLoS One. 2011 Jul 18;6(7):e20451. doi: 10.1371/journal.pone.0020451 (PMC3138746; doi:10.1371/journal.pone.0020451)
Supplement: Dataset S1 — Protocol Capture (BZ2) [file pone.0020451.s008.bz2 › DatasetS1/output_files/2QMT_LOLA/2QMT-30.txt]

Gene Name	Predicted 2QMT
Accession	Refseq:NP_004078 UniProt:Q12959
Organism	
NCBITaxonomyID	9606
Domain Number	30
Domain Type	
Interpro ID	
Technique	
Domain sequence	
Domain Range	79-83
Comment	
PeptideName	Peptide	CloneFrequency	QuantData	ExternalIdentifier
1	LLTTFF	1
2	LLTTFF	1
3	LLTTFF	1
4	LLTTFF	1
5	LLTTFF	1
6	LLTTFF	1
7	LLTTFF	1
8	LLTTFF	1
9	LLTTFF	1
10	LLTTFF	1
11	LLTTFF	1
12	LLTTFF	1
13	LLTTFF	1
14	LLTTFF	1
15	LLTTFF	1
16	LLTTFF	1
17	LLTTFF	1
18	LLTTFF	1
19	LLTTFF	1
20	LLTTFF	1
21	LLTTFF	1
22	LLTTFF	1
23	LLTTFF	1
24	LLTTFF	1
25	LLTTFF	1
26	LLTTFF	1
27	LLTTFF	1
28	LLTTFF	1
29	LLTTFF	1
30	LLTTFF	1
31	LLTTFF	1
32	LLTTFF	1
33	LLTTFF	1
34	LLTTFF	1
35	LLTTFF	1
36	LLTTFF	1
37	LLTTFF	1
38	LLTTFF	1
39	LLTTFF	1
40	LLTTFF	1
41	LLTTFF	1
42	LLTTFF	1
43	LLTTFF	1
44	LLTTFF	1
45	LLTTFF	1
46	LLTTFF	1
47	LLTTFF	1
48	LLTTFF	1
49	LLTTFF	1
50	LLTTFF	1
51	LLTTFF	1
52	LLTTFF	1
53	LLTTFF	1
54	LLTTFF	1
55	LLTTFF	1
56	LLTTFF	1
57	LLTTFF	1
58	LLTTFF	1
59	LLTTFF	1
60	LLTTFF	1
61	LLTTFF	1
62	LLTTFF	1
63	LLTTFF	1
64	LLTTFF	1
65	LLTTFF	1
66	LLTTFF	1
67	LLTTFF	1
68	LLTTFF	1
69	LLTTFF	1
70	LLTTFF	1
71	LLTTFF	1
72	LLTTFF	1
73	LLTTFF	1
74	LLTTFF	1
75	LLTTFF	1
76	LLTTFF	1
77	LLTTFF	1
78	LLTTFF	1
79	LLTTFF	1
80	LLTTFF	1
81	LLTTFF	1
82	LLTTFF	1
83	LLTTFF	1
84	LLTTFF	1
85	LLTTFF	1
86	LLTTFF	1
87	LLTTFF	1
88	LLTTFF	1
89	LLTTFF	1
90	LLTTFF	1
91	LLTTFF	1
92	LLTTFF	1
93	LLTTFF	1
94	LLTTFF	1
95	LLTTFF	1
96	LLTTFF	1
97	LLTTFS	1
98	LLTTFS	1
99	LLTTFS	1
100	LRNTFT	1
