# Supplementary material for: Predicting the Tolerated Sequences for Proteins and Protein Interfaces Using RosettaBackrub Flexible Backbone Design
Source: PLoS One. 2011 Jul 18;6(7):e20451. doi: 10.1371/journal.pone.0020451 (PMC3138746; doi:10.1371/journal.pone.0020451)
Supplement: Dataset S1 — Protocol Capture (BZ2) [file pone.0020451.s008.bz2 › DatasetS1/output_files/2QMT_LOLA/2QMT-32.txt]

Gene Name	Predicted 2QMT
Accession	Refseq:NP_004078 UniProt:Q12959
Organism	
NCBITaxonomyID	9606
Domain Number	32
Domain Type	
Interpro ID	
Technique	
Domain sequence	
Domain Range	79-83
Comment	
PeptideName	Peptide	CloneFrequency	QuantData	ExternalIdentifier
1	LYIAFF	1
2	LLAAFF	1
3	LLAAFF	1
4	LLAAFF	1
5	LLAAFF	1
6	LLAAFF	1
7	LLAAFF	1
8	LLAAFF	1
9	LLAAFF	1
10	LLAAFF	1
11	LLSAFF	1
12	LLTAFF	1
13	LLTAFF	1
14	LLTAFF	1
15	LLTAFF	1
16	LLTAFF	1
17	LLTAFF	1
18	LLTAFF	1
19	LLTAFF	1
20	LLTAFF	1
21	LLTAFF	1
22	LLTAFF	1
23	LLTAFF	1
24	LLTAFF	1
25	LLTAFF	1
26	LLTAFF	1
27	LLTAFF	1
28	LLTAFF	1
29	LLTAFF	1
30	LLTAFF	1
31	LLTAFF	1
32	LLTAFF	1
33	LLTAFF	1
34	LLTAFF	1
35	LLTAFF	1
36	LLTAFF	1
37	LLTAFF	1
38	LLTAFF	1
39	LLTAFF	1
40	LLTAFF	1
41	LLTAFF	1
42	LLTAFF	1
43	LLTAFF	1
44	LLTAFF	1
45	LLTAFF	1
46	LLTAFF	1
47	LLTAFF	1
48	LLTAFF	1
49	LLTAFF	1
50	LLTAFF	1
51	LLTAFF	1
52	LLTAFF	1
53	LLTAFF	1
54	LLTAFF	1
55	LLTAFF	1
56	LLTAFF	1
57	LLTAFF	1
58	LLTAFF	1
59	LLTAFF	1
60	LLTAFF	1
61	LLTAFF	1
62	LLTAFF	1
63	LLTAFF	1
64	LLTAFF	1
65	LLTAFF	1
66	LLTAFF	1
67	LLTAFF	1
68	LLTAFF	1
69	LLTAFF	1
70	LLTAFF	1
71	LLTAFF	1
72	LLTAFF	1
73	LLTAFF	1
74	LLTAFM	1
75	LLTAFM	1
76	LLTAFL	1
77	LLTAFA	1
78	LLTAFA	1
79	LLTAFA	1
80	LLTAFR	1
81	LLTAFR	1
82	LLTAFR	1
83	LLTAFR	1
84	LLTAFR	1
85	LLTAFR	1
86	LLTAFR	1
87	LLTAFR	1
88	LLTAFR	1
89	LLTAFR	1
90	LLTAFR	1
91	LLTAFR	1
92	LLTAFR	1
93	LLTAFR	1
94	LLTAFR	1
95	LLTAFR	1
96	LLTTFD	1
97	LLTTFD	1
98	LLTTFD	1
99	LATTFD	1
100	AQTEFD	1
