# Supplementary material for: Predicting the Tolerated Sequences for Proteins and Protein Interfaces Using RosettaBackrub Flexible Backbone Design
Source: PLoS One. 2011 Jul 18;6(7):e20451. doi: 10.1371/journal.pone.0020451 (PMC3138746; doi:10.1371/journal.pone.0020451)
Supplement: Dataset S1 — Protocol Capture (BZ2) [file pone.0020451.s008.bz2 › DatasetS1/output_files/2QMT_LOLA/2QMT-33.txt]

Gene Name	Predicted 2QMT
Accession	Refseq:NP_004078 UniProt:Q12959
Organism	
NCBITaxonomyID	9606
Domain Number	33
Domain Type	
Interpro ID	
Technique	
Domain sequence	
Domain Range	79-83
Comment	
PeptideName	Peptide	CloneFrequency	QuantData	ExternalIdentifier
1	LLITFF	1
2	LLITFF	1
3	LLITFF	1
4	LLITFF	1
5	LLITFF	1
6	LLITFF	1
7	LLITFF	1
8	LLITFF	1
9	LLITFF	1
10	LLITFF	1
11	LLITFF	1
12	LLITFF	1
13	LLITFF	1
14	LLITFF	1
15	LLITFF	1
16	LLITFF	1
17	LLITFF	1
18	LLITFF	1
19	LLITFF	1
20	LLITFF	1
21	LLITFF	1
22	LLITFF	1
23	LLITFF	1
24	LLITFF	1
25	LLITFF	1
26	LLITFF	1
27	LLITFF	1
28	LLITFF	1
29	LLITFF	1
30	LLITFF	1
31	LLITFF	1
32	LLITFF	1
33	LLITFF	1
34	LLITFF	1
35	LLITFF	1
36	LLITFF	1
37	LLITFF	1
38	LLITFF	1
39	LLITFF	1
40	LLITFF	1
41	LLITFF	1
42	LLITFF	1
43	LLITFF	1
44	LLITFF	1
45	LLITFF	1
46	LLITFF	1
47	LLITFF	1
48	LLITFF	1
49	LLITFF	1
50	LLITFF	1
51	LLITFF	1
52	LLITFF	1
53	LLITFF	1
54	LLITFF	1
55	LLITFF	1
56	LLITFF	1
57	LLITFF	1
58	LLITFF	1
59	LLITFF	1
60	LLITFF	1
61	LLITFF	1
62	LLITFF	1
63	LLITFF	1
64	LLITFF	1
65	LLITFF	1
66	LLITFF	1
67	LLITFF	1
68	LLITFF	1
69	LLITFF	1
70	LLITFF	1
71	LLITFF	1
72	LLITFF	1
73	LLITFF	1
74	LLITFF	1
75	LLITFF	1
76	LLITFF	1
77	LLITFF	1
78	LLITFF	1
79	LLITFF	1
80	LLITFF	1
81	LLITFF	1
82	LLITFF	1
83	LLITFF	1
84	LLITFF	1
85	LLITFF	1
86	LLETFF	1
87	LLETFF	1
88	LLETFF	1
89	LLETFF	1
90	LLETFF	1
91	LLETFF	1
92	LLETFF	1
93	LLETFF	1
94	LLETFF	1
95	LLETFI	1
96	LLETFI	1
97	LLETFI	1
98	LLETFI	1
99	LLETFT	1
100	LRETFH	1
