# Supplementary material for: Predicting the Tolerated Sequences for Proteins and Protein Interfaces Using RosettaBackrub Flexible Backbone Design
Source: PLoS One. 2011 Jul 18;6(7):e20451. doi: 10.1371/journal.pone.0020451 (PMC3138746; doi:10.1371/journal.pone.0020451)
Supplement: Dataset S1 — Protocol Capture (BZ2) [file pone.0020451.s008.bz2 › DatasetS1/output_files/2QMT_LOLA/2QMT-4.txt]

Gene Name	Predicted 2QMT
Accession	Refseq:NP_004078 UniProt:Q12959
Organism	
NCBITaxonomyID	9606
Domain Number	4
Domain Type	
Interpro ID	
Technique	
Domain sequence	
Domain Range	79-83
Comment	
PeptideName	Peptide	CloneFrequency	QuantData	ExternalIdentifier
1	LIAAFF	1
2	LIRTFL	1
3	LIRTFL	1
4	LIRTFL	1
5	LIRTFL	1
6	LIRTFL	1
7	LIRTFL	1
8	LIRTFL	1
9	LIRTFL	1
10	LIRTFL	1
11	LIRTFL	1
12	LIRTFL	1
13	LIRTFL	1
14	LIRTFL	1
15	LIRTFL	1
16	LIRTFL	1
17	LIRTFL	1
18	LIRTFL	1
19	LIRTFL	1
20	LIRTFL	1
21	LIRTFL	1
22	LIRTFL	1
23	LIRTFL	1
24	LIRTFL	1
25	LIRTFL	1
26	LIRTFL	1
27	LIRTFL	1
28	LIRTFL	1
29	LIRTFL	1
30	LIRTFL	1
31	LIRTFL	1
32	LIRTFL	1
33	LIRTFL	1
34	LIRTFL	1
35	LIRTFL	1
36	LIRTFL	1
37	LIRTFL	1
38	LIRTFL	1
39	LIRTFL	1
40	LIRTFL	1
41	LIRTFL	1
42	LIRTFL	1
43	LIRTFL	1
44	LIRTFL	1
45	LIRTFL	1
46	LIRTFL	1
47	LIRTFL	1
48	LIRTFL	1
49	LIRTFL	1
50	LIRTFL	1
51	LIRTFL	1
52	LIRTFL	1
53	LIRTFL	1
54	LIRTFL	1
55	LIRTFL	1
56	LIRTFL	1
57	LIRTFL	1
58	LIRTFL	1
59	LIRTFL	1
60	LIRTFL	1
61	LIRTFL	1
62	LIRTFL	1
63	LIRTFL	1
64	LIRTFL	1
65	LIRTFL	1
66	LIRTFL	1
67	LIRTFL	1
68	LIRTFL	1
69	LIRTFL	1
70	LIRTFL	1
71	LIRTFL	1
72	LIRTFL	1
73	LIRTFL	1
74	LIRTFL	1
75	LIRTFL	1
76	LIRTFL	1
77	LIRTFL	1
78	LIRTFL	1
79	LIRTFL	1
80	LIRTFL	1
81	LIRTFL	1
82	LIRTFL	1
83	LIRTFL	1
84	LIRTFL	1
85	LIRTFL	1
86	LIRTFL	1
87	LIRTFL	1
88	LIRTFL	1
89	LIRTFL	1
90	LIRTFL	1
91	LIRTFL	1
92	LIRTFL	1
93	LIRTFL	1
94	LIRTFL	1
95	LIRTFL	1
96	LIRTFL	1
97	LIRTFL	1
98	LIRTFL	1
99	LIRTFL	1
100	LIRTFL	1
