# Supplementary material for: Predicting the Tolerated Sequences for Proteins and Protein Interfaces Using RosettaBackrub Flexible Backbone Design
Source: PLoS One. 2011 Jul 18;6(7):e20451. doi: 10.1371/journal.pone.0020451 (PMC3138746; doi:10.1371/journal.pone.0020451)
Supplement: Dataset S1 — Protocol Capture (BZ2) [file pone.0020451.s008.bz2 › DatasetS1/output_files/2QMT_LOLA/2QMT-62.txt]

Gene Name	Predicted 2QMT
Accession	Refseq:NP_004078 UniProt:Q12959
Organism	
NCBITaxonomyID	9606
Domain Number	62
Domain Type	
Interpro ID	
Technique	
Domain sequence	
Domain Range	79-83
Comment	
PeptideName	Peptide	CloneFrequency	QuantData	ExternalIdentifier
1	LMYYFY	1
2	LMYYFY	1
3	LMYYFY	1
4	LMYYFY	1
5	LMYYFY	1
6	LMYYFY	1
7	LMYYFY	1
8	LMYYFY	1
9	LMYYFY	1
10	LMYYFY	1
11	LMYYFY	1
12	LMYYFY	1
13	LMYYFY	1
14	LMYYFY	1
15	LMYYFY	1
16	LMYYFY	1
17	LMYYFY	1
18	LMYYFY	1
19	LMYYFY	1
20	LMYYFY	1
21	LIYYFY	1
22	LIYYFY	1
23	LIYYFY	1
24	LIYYFY	1
25	LIYYFY	1
26	LIYYFY	1
27	LIYYFY	1
28	LIYYFY	1
29	LIYYFY	1
30	LIYYFY	1
31	LIYYFY	1
32	LIYYFY	1
33	LIYYFY	1
34	LIYYFY	1
35	LIYYFY	1
36	LIYYFY	1
37	LIYYFY	1
38	LIYYFY	1
39	LIYYFY	1
40	LIYYFY	1
41	LIYYFY	1
42	LIYYFY	1
43	LIYYFY	1
44	LIYYFY	1
45	LIYYFY	1
46	LIYYFY	1
47	LIYYFY	1
48	LIYYFY	1
49	LIYYFY	1
50	LIYYFY	1
51	LIYYFY	1
52	LIYYFY	1
53	LIYYFY	1
54	LIYYFY	1
55	LIYYFY	1
56	LIYYFY	1
57	LIYYFY	1
58	LIYYFY	1
59	LIYYFY	1
60	LIYYFY	1
61	LIYYFY	1
62	LIYYFY	1
63	LIYYFY	1
64	LIYYFY	1
65	LIYYFY	1
66	LIYYFY	1
67	LIYYFY	1
68	LIYYFY	1
69	LIYYFY	1
70	LIYYFY	1
71	LIYYFY	1
72	LIYYFY	1
73	LIYYFY	1
74	LIYYFY	1
75	LIYYFY	1
76	LIYYFY	1
77	LIYYFY	1
78	LIYYFY	1
79	LIYYFY	1
80	LIYYFY	1
81	LIYYFY	1
82	LIYYFY	1
83	LIYYFY	1
84	LIYYFY	1
85	LIYYFY	1
86	LIYYFY	1
87	LIYYFY	1
88	LIYYFY	1
89	LIYYFY	1
90	LIYYFY	1
91	LIYYFY	1
92	LIYYFY	1
93	LIYYFY	1
94	LIYYFY	1
95	LIYYFY	1
96	LIYYFY	1
97	LIYYFY	1
98	LIYYFY	1
99	LIYYFY	1
100	LIAAFA	1
